# Supplementary material for: Dietary Exposures and Interventions in Inflammatory Bowel Disease: Current Evidence and Emerging Concepts
Source: Nutrients. 2023 Jan 22;15(3):579. doi: 10.3390/nu15030579 (PMC9921630; doi:10.3390/nu15030579)
Supplement: Supplementary file 1 [file nutrients-15-00579-s001.zip]

Archive with 1 entries (1 files):
- nutrients-2150263-supplementary.xlsx
