# Supplementary material for: Dietary Exposures and Interventions in Inflammatory Bowel Disease: Current Evidence and Emerging Concepts
Source: Nutrients. 2023 Jan 22;15(3):579. doi: 10.3390/nu15030579 (PMC9921630; doi:10.3390/nu15030579)
Supplement: Supplementary file 1 [file nutrients-15-00579-s001.zip › nutrients-2150263-supplementary.xlsx]

## Sheet: Supplementary Table S1
	Study (Author and Year)	Dietary Exposure or Intervention	Study Design	Study Population	Food Diary/Nutritionist Support	Clinical Outcomes
	Lo et al. 2022[6]	Ultra-Processed Food (UPF)	Observational, Prospective Cohort	245,112 (369 CD, 488 UC)	food frequency questionnaire	UPF had a significantly increased risk of CD (HR, 1.70; 95% CI, 1.23-2.35; Ptrend = .0008), no associaiton with UC
	Narula et al. 2021[7]	Ultra-Processed Food (UPF)	Observational, Prospective Cohort	116 ,087 (90 CD, 377 UC)	food frequency questionnaire	UPF was associated with a higher risk of incident IBD (hazard ratio 1.82, 95% confidence interval 1.22 to 2.72 for ≥5 servings/day
	Meyer et al. 2022[8]	Ultra-Processed Food (UPF)	Observational, Prospective Cohort	413,590 (179 CD, 431 UC)	food frequency questionnaire	No association was detected between UPF consumption and CD or UC risks
	Vasseur et al. 2021[9]	Ultra-Processed Food (UPF)	Observational, Prospective Cohort	105,832 (27 CD, 48 UC)	food frequency questionnaire	UPF was associated with incident IBD in univariate analysis ( RR 1.81, 95% CI, 1.05–3.12; Ptrend = 0.03). Trend was not significant after adjustment for potential confounders.
	Rashvand et al. 2018[10]	Ultra-Processed Food (UPF)	Observational, Retrospective Case Control	62 UC, 124 matched non-IBD Controls	food frequency questionnaire	UPF was associated with a significantly increased risk of UC (odds ratio = 3.39, 95% 95% confidence interval = 1.16-9.90, P = 0.027)
	Chen et al. 2022[11]	Ultra-Processed Food (UPF)	Observational, Prospective Cohort	185,849 (251 CD, 590 UC)	food frequency questionnaire	UPF intake in IBD patients was significantly higher (CD: OR 1.94 (95%CI: 1.52 - 2.49, p<0.001); UC: OR 1.39 (95%CI: 1.17 - 1.65, p<0.001)
	Gearry et al. 2009[20]	Low FODMAP	Observational, Retrospective Cohort	52 CD, 20 UC	nutritionist support	Abdominal symptoms, abdominal pain, bloating, wind and diarrhoea improved in patients with Crohn's disease and ulcerative colitis (p= 0.02 for all), but constipation did not
	Prince et al. 2016[21]	Low FODMAP	Observational, Retrospective Cohort	39 CD, 38 UC, 11 Indeterminate IBD	nutritionist support	Low FODMAP diet led to a significant decrease in severity for most symptoms and a reduction in composite symptom score (P= 0.001)
	Pederson et al. 2017[22]	Low FODMAP	Randomized, Controlled, Open Label Trial	Intervention (14 CD, 30 UC), Control (31 CD, 14 UC)	nutritionist support	Low FODMAP diet for 6 weeks led to a decrease in IBS-SSS ((OR = 5.30; 95%CI: 1.81-15.55, P < 0.01) compared to control
	Cox et al. 2017[24]	FODMAP Challenge	Randomized, Controlled, Crossover Trial	12 CD, 17 UC	nutritionist support	FOMAP (fructan) challenge led to a greater severity of pain [1.1 vs 0.5, p = 0.004], bloating [1.3 vs 0.6, p = 0.002], flatulence [1.5 vs 0.7, p = 0.004], and faecal urgency [0.9 vs 0.4, p = 0.014]
	Bhattacharyya et al. 2017[27]	Carrageenan-Free Diet	Randomzed, Controlled, Blinded Trial	15 UC (5 intervention, 10 placebo)	nutritionist support	Carrageenan intake contributed to earlier relapse in patients with ulcerative colitis in remission (p=0.046)
	Gudmand-Hoyer et al. 1970[28]	Lactose Challenge	Observational, Cross-sectional	71 CD, 85 UC	nutritionist support	Eight patients with UC (9%) and four with CD (6%) had lactose malabsorption. A control group displayed a similar incidence
	Herfarth et al. 2014[37]	Gluten-Free Diet (GFD)	Observational, Cross-sectional	1647 IBD (314 GFD, 1333 Non-GFD)	food frequency questionnaire	65.6% of all patients,who attempted a GFD, described an improvement of their gastrointestinal symptoms and 38.3% reported fewer or less severe IBD flares.
	Lomer et al. 2001[43]	Low Microparticle Diet	Randomized, Double-Blind Trial	20 CD (10 intervention, 10 control diet)	nutritionist support	Low microparticle diet led to decrease in CDAI from entry (392 +/- 25) to month 4 (145 +/- 47) (P = 0.002 vs control group) and seven patients were in remission (CDAI <150)
	Lomer et al. 2005[44]	Low Microparticle Diet	Randomized, Blinded, Controlled Trial	83 CD (43 intervention, 40 control diet)	nutritionist support	Low microparticle diet provided no benefit in Crohn’s disease activity index based rates of remission (P = 0.1) and clinical response (P = 0.8)
	Chicco et al. 2021[46]	Mediterranean Diet (MD)	Interventional, Prospective Cohort	58 CD, 84 UC	nutritionist support	6 months of MD led to fewer UC and CD patients with active disease (UC T0 14 of 59 [23.7%] vs T180 4 of 59 [6.8%], P = 0.004; CD T0 9 of 51 [17.6%] vs T180 2 of 51 [3.0%], P = 0.011)
	Khalili et al. 2020[52]	Mediterranean Diet (MD)	Observational, Prospective Cohort	83, 147 (164 CD, 395 UC)	food frequency questionnaire	Higher modified Mediterranean Diet (mMeD) score was associated with a lower risk of CD (Ptrend=0.03) but not UC (Ptrend=0.61)
	El Amrousyet al. 2022[54]	Mediterranean Diet (MD)	Randomized, Prospective Trial	50 intervention (26 CD, 24 UC), 50 control (28 CD, 22 UC)	nutritionist support	12 weeks of MD led to a significant decrease in both clinical scores (PCDAI and PUCAI) and most inflammatory markers (CRP, calporotectin) compared to control diet
	Godnyet al. 2020[55]	Mediterranean Diet (MD)	Observational, Prospective Cohort	153 UC after pouch surgery)	food frequency questionnaire	Mediterranean Diet score was associated with decreased calprotectin levels (OR = 0.74 [0.56–0.99]).
	Obihet al. 2016[58]	Specific Carbohydrate Diet (SCD)	Observational, Retrospective Cohort	126 pediatric IBD (20 CD, 6 UC)	nutritionist support	SCD led to decreased PCDAI (32.8 ± 13.2 at baseline to 8.8 ± 8.5 ) and decreased PUCAI (28.3 ± 10.3 to 18.3 ± 31.7) after 6 months
	Suskindet al. 2014[59]	Specific Carbohydrate Diet (SCD)	Observational, Retrospective Cohort	7 pediatric CD	nutritionist support	All CD symptoms were notably resolved at a routine clinic visit 3 months after initiating the SCD
	Wahbehet al. 2017[60]	Specific Carbohydrate Diet (SCD)	Observational, Retrospective Cohort	8 pediatric CD	nutritionist support	Complete macroscopic mucosal healing of both the ileocolon and upper gastrointestinal tract was not seen in any patient after SCD
	Cohenet al. 2014[61]	Specific Carbohydrate Diet (SCD)	Observational, Prospective Cohort	9 pediatric CD	nutritionist support	Afetr 12 weeks of SCD, disease activity decreased (HB significantly decreased from 3.3 ± 2.0 to 0.6 ± 1.3 (P = 0.007) as did PCDAI (21.1 ± 5.9 to 7.8 ± 7.1, P = 0.011))
	Suskindet al. 2020[62]	Specific Carbohydrate Diet (SCD)	Randomized Controlled Trial	18 pediatric CD	nutritionist support	After 12 weeks of SCD, all CD patients achieved clinical remission, CRP decreased from 1.6 ± 1.1 at enrollment to 0.7 ± 0.1 at 12 weeks
	Lewiset al. 2021[63]	MD vs SCD	Randomized Trial	194 CD randomized (92 MD, 99 SCD completed)	nutritionist support	Percentage of participants who achieved symptomatic remission at week 6 was not superior with the SCD (SCD, 46.5%; MD, 43.5%; P = .77)
	Chibaet al. 2019[71]	Plant-Based Diet (PBD)	Prospective Clinical Trial	92 UC	food frequency questionnaire	Cumulative relapse rates at 1- and 5-year follow-up (Kaplan-Meier analysis) were 14% and 27%, respectively for UC patients with PBD and standard of care induction therapy
	Chibaet al. 2020[72]	Plant-Based Diet (PBD)	Prospective Clinical Trial	17 severe UC	food frequency questionnaire	Remission rate was 76% (13/17), and the colectomy rate was 6% (1/17) in the induction phase. At 1-year follow-up,the cumulative relapse rate was 25%.
	Olendskiet al. 2014[73]	Anti-Inflammatory Diet (AID)	Observational, Case Series	11 IBD (8 CD, 3 UC)	nutritionist support	AID was associated with decreased disease activity (average decrease in the Harvey Bradshaw Index (HBI ) was 9.5 and Modified Truelove and Witts Severity Index (MTLWSI) was 7
	Keshteli et al. 2022[78]	Anti-Inflammatory Diet (AID)	Randomized, Controlled, Open Label Trial	53 UC (26 AID, 27 Control)	nutritionist support	Subclinical response to the intervention (defined as FCP < 150 μg/g at the endpoint) was significantly higher in the AID group (69.2 vs. 37.0%, p = 0.02)
	Kedia et al. 2022[79]	Anti-Inflammatory Diet (AID)	Randomized, Controlled, Open Label Trial	66 UC (35 FMT-AID, 31 standard medical therapy (SMT))	food frequency questionnaire	FMT-AID was superior to SMT in inducing clinical response ( OR 3.5 (95% CI 1.3 to 9.6)), remission (OR 3.2 (95% CI 1.1 to 8.7)) and deep remission (OR 6.0 (95% CI 1.2 to 30.2)) at 8 weeks
	Fritsch et al. 2021[83]	High Fiber Diet (with Low Fat)	Randomized, Open Label Trial	17 UC	food frequency questionnaire	Low fat, high fiber diet ncreased quality of life, based on the short IBD questionnaire and Short-Form 36 health survey scores
	Hirai et al. 2020[86]	Exclusive enteral nutrition (EEN)	Observational, Prospective Cohort	149 CD	nutritionist support	Perforating CD and preoperative intra-abdominal fistula were associated with parenteral nutrition failure [37.5 vs 16.1% (P = 0.047) and 41.2% vs 16.2% (P = 0.020), respectively]
	Meade et al. 2022[88]	Exclusive enteral nutrition (EEN)	Observational, Retrospective Cohort	201 CD	nutritionist support	Optimized enteral nutrition patients had decreased risk of complications: surgical complications [OR 0.41; 95% CI 0.20–0.87, infective complications [OR 0.32; 95% CI 0.16–0.66, p = 0.001]
	Heerasinget al. 2017[89]	Exclusive enteral nutrition (EEN)	Observational, Retrospective Case Control	114 CD (38 EEN, 76 matched controls)	nutritionist support	No EEN vs EEN pre-optimisation was associated with increased incidence of post-operativeabscess and/or anastomotic leak [OR 9.1; 95% CI (1.2–71.2),P=0.04]
